# Supplementary material for: trim-21 promotes proteasomal degradation of CED-1 for apoptotic cell clearance in C. elegans
Source: eLife. 2022 Aug 5;11:e76436. doi: 10.7554/eLife.76436 (PMC9388098; doi:10.7554/eLife.76436)
Supplement: Figure 1—source data 1. — Including uncropped Western blot images and raw statistics. [file elife-76436-fig1-data1.zip]

Archive with 46 entries (34 files):
- Figure 1-Source Data 1/
- Figure 1-Source Data 1/Figure 1 uncroppped blot with relevant bands.docx
- Figure 1-Source Data 1/Figure 1-source Data 1.xlsx
- Figure 1-Source Data 1/Figure 1A full raw unedited/
- Figure 1-Source Data 1/Figure 1A full raw unedited/IB-Actin.tif
- Figure 1-Source Data 1/Figure 1A full raw unedited/IB-CED-1.tif
- Figure 1-Source Data 1/Figure 1B full raw unedited/
- Figure 1-Source Data 1/Figure 1B full raw unedited/IB-Actin.tif
- Figure 1-Source Data 1/Figure 1B full raw unedited/IB-CED-1.tif
- Figure 1-Source Data 1/Figure 1C full raw unedited/
- Figure 1-Source Data 1/Figure 1C full raw unedited/IB-FLAG.tif
- Figure 1-Source Data 1/Figure 1C full raw unedited/IB-UB.tif
- Figure 1-Source Data 1/Figure 1D full raw unedited/
- Figure 1-Source Data 1/Figure 1D full raw unedited/IB-Actin.tif
- Figure 1-Source Data 1/Figure 1D full raw unedited/IB-CED-1.tif
- Figure 1-Source Data 1/Figure 1F full raw unedited/
- Figure 1-Source Data 1/Figure 1F full raw unedited/IB-FLAG.tif
- Figure 1-Source Data 1/Figure 1F full raw unedited/IB-GST.tif
- Figure 1-Source Data 1/Figure 1G full raw unedited/
- Figure 1-Source Data 1/Figure 1G full raw unedited/IB-CED-1.tif
- Figure 1-Source Data 1/Figure 1G full raw unedited/IB-FLAG.tif
- Figure 1-Source Data 1/Figure 1H full raw unedited/
- Figure 1-Source Data 1/Figure 1H full raw unedited/IB-GST.tif
- Figure 1-Source Data 1/Figure 1H full raw unedited/IB-MYC-TRIM-21-CT.tif
- Figure 1-Source Data 1/Figure 1H full raw unedited/IB-MYC-TRIM-21-NT.tif
- Figure 1-Source Data 1/Figure 1H full raw unedited/IB-MYC-TRIM-21.tif
- Figure 1-Source Data 1/Figure 1I full raw unedited/
- Figure 1-Source Data 1/Figure 1I full raw unedited/Input-IB-Actin.tif
- Figure 1-Source Data 1/Figure 1I full raw unedited/Input-IB-FLAG.tif
- Figure 1-Source Data 1/Figure 1I full raw unedited/Input-IB-GFP.tif
- Figure 1-Source Data 1/Figure 1I full raw unedited/IP-IB-FLAG-Left.tif
- Figure 1-Source Data 1/Figure 1I full raw unedited/IP-IB-FLAG-Right.tif
- Figure 1-Source Data 1/Figure 1I full raw unedited/IP-IB-GFP-Left.tif
- Figure 1-Source Data 1/Figure 1I full raw unedited/IP-IB-GFP-Right.tif
- Figure 1-Source Data 1/Figure 1J full raw unedited/
- Figure 1-Source Data 1/Figure 1J full raw unedited/IB-Actin.tif
- Figure 1-Source Data 1/Figure 1J full raw unedited/IB-CED-1.tif
- Figure 1-Source Data 1/Figure 1L full raw unedited/
- Figure 1-Source Data 1/Figure 1L full raw unedited/IB-Actin.tif
- Figure 1-Source Data 1/Figure 1L full raw unedited/IB-CED-1.tif
- Figure 1-Source Data 1/Figure 1L full raw unedited/IB-GFP.tif
- Figure 1-Source Data 1/Figure 1M full raw unedited/
- Figure 1-Source Data 1/Figure 1M full raw unedited/N2-IB-Actin.tif
- Figure 1-Source Data 1/Figure 1M full raw unedited/N2-IB-CED-1.tif
- Figure 1-Source Data 1/Figure 1M full raw unedited/trim-21-IB-Actin.tif
- Figure 1-Source Data 1/Figure 1M full raw unedited/trim-21-IB-CED-1.tif
