# Supplementary material for: trim-21 promotes proteasomal degradation of CED-1 for apoptotic cell clearance in C. elegans
Source: eLife. 2022 Aug 5;11:e76436. doi: 10.7554/eLife.76436 (PMC9388098; doi:10.7554/eLife.76436)
Supplement: Figure 1—source data 1. — Including uncropped Western blot images and raw statistics. [file elife-76436-fig1-data1.zip › Figure 1-Source Data 1/Figure 1-source Data 1.xlsx]

## Sheet: Figure  1A
		N2/MG-132
		0uM	5uM	10uM	15uM	20uM
CED-1/Actin	1st	1	4.3	6.21	7.19	7.17
CED-1/Actin	2nd	1	4.28	5.65	6.92	7.32
CED-1/Actin	3rd	1	4.65	5.83	6.8	7.05
	Mean	1	4.41	5.89667	6.97	7.18
	SD		0.169902	0.233429	0.163095	0.110454
	SEM		0.0980929	0.13477	0.094163	0.0637704
	P-Value		9.16815e-06	7.68816e-06	8.33446e-07	1.52896e-07

## Sheet: Figure  1B
		RNAi
		N2/control	N2/uba-1	N2/ubq-2
CED-1/Actin	1st	1	1.98569	1.32154
CED-1/Actin	2nd	1	1.79139	1.43971
CED-1/Actin	3rd	1	1.68721	1.26672
	Mean	1	1.82143	1.34266
	SD		0.123693	0.0721835
	SEM		0.0714139	0.0416752
	P-Value		0.000716223	0.00256298

## Sheet: Figure 1D
		RNAi
		N2/control	N2/b0281.8	N2/k01g5.1	N2/f43c11.7
CED-1/Actin	1st	1	1.93503	1.74279	2.53512
CED-1/Actin	2nd	1	2.13023	1.71354	2.47937
CED-1/Actin	3rd	1	1.99538	1.93539	2.4351
	Mean	1	2.02021	1.79724	2.4832
	SD		0.0815997	0.0984127	0.0409226
	SEM		0.0471116	0.0568186	0.0236267
	P-Value		6.01008e-05	0.000331281	8.67054e-07

## Sheet: Figure 1J
		N2	trim-21
CED-1/Actin	1st	1	2.06193
CED-1/Actin	2nd	1	1.84134
CED-1/Actin	3rd	1	3.46282
	Mean	1	2.45536
	SD		0.718051
	SEM		0.414567
	P-Value		0.0456354

## Sheet: Figure 1K
q-PCR
		N2	trim-21
ced-1/tbg-1	1st	1	0.949
ced-1/tbg-1	2nd	1	0.972
ced-1/tbg-1	3rd	1	1.121
	Mean	1	1.0465
	SD		0.0745
	SEM		0.0430126
	P-Value		0.596228

## Sheet: Figure 1M
			N2			trim-21
			control RNAi	vps-37 RNAi		control RNAi	vps-37 RNAi
	CED-1/Actin	1st	1	1.58898		1	2.58865
	CED-1/Actin	2nd	1	1.70652		1	1.79161
	CED-1/Actin	3rd	1	1.95591		1	1.86579
		Mean	1	1.83121		1	1.8287
		SD		0.124696			0.037088
		SEM		0.0719931			0.0214128
		P-Value		0.0217726			0.00199697
