# Supplementary material for: trim-21 promotes proteasomal degradation of CED-1 for apoptotic cell clearance in C. elegans
Source: eLife. 2022 Aug 5;11:e76436. doi: 10.7554/eLife.76436 (PMC9388098; doi:10.7554/eLife.76436)
Supplement: Figure 1—figure supplement 2—source data 1. — Including uncropped Western blot images. [file elife-76436-fig1-figsupp2-data1.zip]

Archive with 8 entries (5 files):
- Figure 1-figure supplement 2-Source Data 1/
- Figure 1-figure supplement 2-Source Data 1/Figure 1-figure supplement 2 uncroppped blot with relevant bands.docx
- Figure 1-figure supplement 2-Source Data 1/Figure 1-figure supplement 2D full raw unedited/
- Figure 1-figure supplement 2-Source Data 1/Figure 1-figure supplement 2D full raw unedited/IB-GST.tif
- Figure 1-figure supplement 2-Source Data 1/Figure 1-figure supplement 2D full raw unedited/IB-HA.tif
- Figure 1-figure supplement 2-Source Data 1/Figure 1-figure supplement 2E full raw unedited/
- Figure 1-figure supplement 2-Source Data 1/Figure 1-figure supplement 2E full raw unedited/IB-FLAG.tif
- Figure 1-figure supplement 2-Source Data 1/Figure 1-figure supplement 2E full raw unedited/IB-GST.tif
