# Supplementary material for: trim-21 promotes proteasomal degradation of CED-1 for apoptotic cell clearance in C. elegans
Source: eLife. 2022 Aug 5;11:e76436. doi: 10.7554/eLife.76436 (PMC9388098; doi:10.7554/eLife.76436)
Supplement: Figure 3—source data 1. — Including uncropped Western blot images and raw statistics. [file elife-76436-fig3-data1.zip]

Archive with 41 entries (31 files):
- Figure 3-Source Data 1/
- Figure 3-Source Data 1/Figure 3 uncroppped blot with relevant bands.docx
- Figure 3-Source Data 1/Figure 3-source Data 1.xlsx
- Figure 3-Source Data 1/Figure 3A full raw unedited/
- Figure 3-Source Data 1/Figure 3A full raw unedited/IB-Actin-N2-ced-2-5.tif
- Figure 3-Source Data 1/Figure 3A full raw unedited/IB-Actin-N2-ced-4-3-8-6.tif
- Figure 3-Source Data 1/Figure 3A full raw unedited/IB-CED-1-N2-ced-2-5.tif
- Figure 3-Source Data 1/Figure 3A full raw unedited/IB-CED-1-N2-ced-4-3-8-6.tif
- Figure 3-Source Data 1/Figure 3B full raw unedited/
- Figure 3-Source Data 1/Figure 3B full raw unedited/IB-Actin.tif
- Figure 3-Source Data 1/Figure 3B full raw unedited/IB-CED-1.tif
- Figure 3-Source Data 1/Figure 3B full raw unedited/IB-CED-6.tif
- Figure 3-Source Data 1/Figure 3C full raw unedited/
- Figure 3-Source Data 1/Figure 3C full raw unedited/IB-GST.tif
- Figure 3-Source Data 1/Figure 3C full raw unedited/IB-HA.tif
- Figure 3-Source Data 1/Figure 3D full raw unedited/
- Figure 3-Source Data 1/Figure 3D full raw unedited/IP-IB-CED-6.tif
- Figure 3-Source Data 1/Figure 3D full raw unedited/IP-IB-FLAG.tif
- Figure 3-Source Data 1/Figure 3E full raw unedited/
- Figure 3-Source Data 1/Figure 3E full raw unedited/IB-Actin.tif
- Figure 3-Source Data 1/Figure 3E full raw unedited/IB-CED-6.tif
- Figure 3-Source Data 1/Figure 3H full raw unedited/
- Figure 3-Source Data 1/Figure 3H full raw unedited/GST-Pull down-IB-FLAG.tif
- Figure 3-Source Data 1/Figure 3H full raw unedited/GST-Pull down-IB-GST.tif
- Figure 3-Source Data 1/Figure 3H full raw unedited/Input-IB-FLAG.tif
- Figure 3-Source Data 1/Figure 3I full raw unedited/
- Figure 3-Source Data 1/Figure 3I full raw unedited/IB-Actin.tif
- Figure 3-Source Data 1/Figure 3I full raw unedited/IB-CED-1.tif
- Figure 3-Source Data 1/Figure 3J full raw unedited/
- Figure 3-Source Data 1/Figure 3J full raw unedited/Input-IB-Actin.tif
- Figure 3-Source Data 1/Figure 3J full raw unedited/Input-IB-CED-1.tif
- Figure 3-Source Data 1/Figure 3J full raw unedited/Input-IB-CED-6.tif
- Figure 3-Source Data 1/Figure 3J full raw unedited/Input-IB-FLAG.tif
- Figure 3-Source Data 1/Figure 3J full raw unedited/IP-IB-CED-1.tif
- Figure 3-Source Data 1/Figure 3J full raw unedited/IP-IB-FLAG.tif
- Figure 3-Source Data 1/Figure 3L full raw unedited/
- Figure 3-Source Data 1/Figure 3L full raw unedited/Input-IB-Actin.tif
- Figure 3-Source Data 1/Figure 3L full raw unedited/Input-IB-FLAG.tif
- Figure 3-Source Data 1/Figure 3L full raw unedited/Input-IB-HA-CED-6.tif
- Figure 3-Source Data 1/Figure 3L full raw unedited/IP-IB-FLAG.tif
- Figure 3-Source Data 1/Figure 3L full raw unedited/IP-IB-HA.tif
