# Supplementary material for: trim-21 promotes proteasomal degradation of CED-1 for apoptotic cell clearance in C. elegans
Source: eLife. 2022 Aug 5;11:e76436. doi: 10.7554/eLife.76436 (PMC9388098; doi:10.7554/eLife.76436)
Supplement: Figure 3—figure supplement 1—source data 1. — Including uncropped Western blot images and raw statistics. [file elife-76436-fig3-figsupp1-data1.zip]

Archive with 25 entries (19 files):
- Figure 3-figure supplement 1-Source Data 1/
- Figure 3-figure supplement 1-Source Data 1/Figure 3-figure supplement 1 uncroppped blot with relevant bands.docx
- Figure 3-figure supplement 1-Source Data 1/Figure 3-figure supplement 1-Source Data 1.xlsx
- Figure 3-figure supplement 1-Source Data 1/Figure 3-figure supplement 1A full raw unedited/
- Figure 3-figure supplement 1-Source Data 1/Figure 3-figure supplement 1A full raw unedited/IB-Actin-control-ttr-52 RNAi.tif
- Figure 3-figure supplement 1-Source Data 1/Figure 3-figure supplement 1A full raw unedited/IB-Actin-N2-ced-7.tif
- Figure 3-figure supplement 1-Source Data 1/Figure 3-figure supplement 1A full raw unedited/IB-CED-1-control-ttr-52 RNAi.tif
- Figure 3-figure supplement 1-Source Data 1/Figure 3-figure supplement 1A full raw unedited/IB-CED-1-N2-ced-7.tif
- Figure 3-figure supplement 1-Source Data 1/Figure 3-figure supplement 1B full raw unedited/
- Figure 3-figure supplement 1-Source Data 1/Figure 3-figure supplement 1B full raw unedited/IB-Actin-control-ap-2 RNAi.tif
- Figure 3-figure supplement 1-Source Data 1/Figure 3-figure supplement 1B full raw unedited/IB-Actin-control-dyn-1 RNAi.tif
- Figure 3-figure supplement 1-Source Data 1/Figure 3-figure supplement 1B full raw unedited/IB-CED-1-control-ap-2 RNAi.tif
- Figure 3-figure supplement 1-Source Data 1/Figure 3-figure supplement 1B full raw unedited/IB-CED-1-control-dyn-1 RNAi.tif
- Figure 3-figure supplement 1-Source Data 1/Figure 3-figure supplement 1D full raw unedited/
- Figure 3-figure supplement 1-Source Data 1/Figure 3-figure supplement 1D full raw unedited/IB-Actin.tif
- Figure 3-figure supplement 1-Source Data 1/Figure 3-figure supplement 1D full raw unedited/IB-CED-1.tif
- Figure 3-figure supplement 1-Source Data 1/Figure 3-figure supplement 1D full raw unedited/IB-CED-6.tif
- Figure 3-figure supplement 1-Source Data 1/Figure 3-figure supplement 1D full raw unedited/IB-FLAG.tif
- Figure 3-figure supplement 1-Source Data 1/Figure 3-figure supplement 1E full raw unedited/
- Figure 3-figure supplement 1-Source Data 1/Figure 3-figure supplement 1E full raw unedited/IB-GST.tif
- Figure 3-figure supplement 1-Source Data 1/Figure 3-figure supplement 1E full raw unedited/IB-MYC-TRIM-21ΔCC.tif
- Figure 3-figure supplement 1-Source Data 1/Figure 3-figure supplement 1E full raw unedited/IB-MYC-TRIM-21ΔRING-ΔBBOX.tif
- Figure 3-figure supplement 1-Source Data 1/Figure 3-figure supplement 1H full raw unedited/
- Figure 3-figure supplement 1-Source Data 1/Figure 3-figure supplement 1H full raw unedited/IB-GST.tif
- Figure 3-figure supplement 1-Source Data 1/Figure 3-figure supplement 1H full raw unedited/IB-HA.tif
