# Supplementary material for: trim-21 promotes proteasomal degradation of CED-1 for apoptotic cell clearance in C. elegans
Source: eLife. 2022 Aug 5;11:e76436. doi: 10.7554/eLife.76436 (PMC9388098; doi:10.7554/eLife.76436)
Supplement: Figure 4—figure supplement 1—source data 1. — Including uncropped Western blot images and raw statistics. [file elife-76436-fig4-figsupp1-data1.zip]

Archive with 27 entries (21 files):
- Figure 4-figure supplement 1-Source Data 1/
- Figure 4-figure supplement 1-Source Data 1/Figure 4-figure supplement 1 uncroppped blot with relevant bands.docx
- Figure 4-figure supplement 1-Source Data 1/Figure 4-figure supplement 1-Source Data 1.xlsx
- Figure 4-figure supplement 1-Source Data 1/Figure 4-figure supplement 1B full raw unedited/
- Figure 4-figure supplement 1-Source Data 1/Figure 4-figure supplement 1B full raw unedited/IB-FLAG.tif
- Figure 4-figure supplement 1-Source Data 1/Figure 4-figure supplement 1B full raw unedited/IB-P-Tyr-100.tif
- Figure 4-figure supplement 1-Source Data 1/Figure 4-figure supplement 1B full raw unedited/Phosphorylation Staining.tif
- Figure 4-figure supplement 1-Source Data 1/Figure 4-figure supplement 1D full raw unedited/
- Figure 4-figure supplement 1-Source Data 1/Figure 4-figure supplement 1D full raw unedited/IB-Actin.tif
- Figure 4-figure supplement 1-Source Data 1/Figure 4-figure supplement 1D full raw unedited/IB-CED-1.tif
- Figure 4-figure supplement 1-Source Data 1/Figure 4-figure supplement 1I full raw unedited/
- Figure 4-figure supplement 1-Source Data 1/Figure 4-figure supplement 1I full raw unedited/GST Pull down-IB-FLAG.tif
- Figure 4-figure supplement 1-Source Data 1/Figure 4-figure supplement 1I full raw unedited/GST Pull down-IB-GST.tif
- Figure 4-figure supplement 1-Source Data 1/Figure 4-figure supplement 1I full raw unedited/Input-IB-FLAG.tif
- Figure 4-figure supplement 1-Source Data 1/Figure 4-figure supplement 1J full raw unedited/
- Figure 4-figure supplement 1-Source Data 1/Figure 4-figure supplement 1J full raw unedited/ced-1-flag-IB-Actin.tif
- Figure 4-figure supplement 1-Source Data 1/Figure 4-figure supplement 1J full raw unedited/ced-1-flag-IB-CED-1.tif
- Figure 4-figure supplement 1-Source Data 1/Figure 4-figure supplement 1J full raw unedited/ced-1-N962A-IB-Actin.tif
- Figure 4-figure supplement 1-Source Data 1/Figure 4-figure supplement 1J full raw unedited/ced-1-N962A-IB-CED-1.tif
- Figure 4-figure supplement 1-Source Data 1/Figure 4-figure supplement 1J full raw unedited/ced-1-Y1019F-Actin.tif
- Figure 4-figure supplement 1-Source Data 1/Figure 4-figure supplement 1J full raw unedited/ced-1-Y1019F-CED-1.tif
- Figure 4-figure supplement 1-Source Data 1/Figure 4-figure supplement 1L full raw unedited/
- Figure 4-figure supplement 1-Source Data 1/Figure 4-figure supplement 1L full raw unedited/Input-IB-Actin.tif
- Figure 4-figure supplement 1-Source Data 1/Figure 4-figure supplement 1L full raw unedited/Input-IB-FLAG.tif
- Figure 4-figure supplement 1-Source Data 1/Figure 4-figure supplement 1L full raw unedited/Input-IB-HA.tif
- Figure 4-figure supplement 1-Source Data 1/Figure 4-figure supplement 1L full raw unedited/IP-IB-FLAG.tif
- Figure 4-figure supplement 1-Source Data 1/Figure 4-figure supplement 1L full raw unedited/IP-IB-HA.tif
