# Supplementary material for: trim-21 promotes proteasomal degradation of CED-1 for apoptotic cell clearance in C. elegans
Source: eLife. 2022 Aug 5;11:e76436. doi: 10.7554/eLife.76436 (PMC9388098; doi:10.7554/eLife.76436)
Supplement: Figure 5—source data 1. — Including uncropped Western blot images and raw statistics. [file elife-76436-fig5-data1.zip]

Archive with 30 entries (22 files):
- Figure 5-Source Data 1/
- Figure 5-Source Data 1/Figure 5 uncroppped blot with relevant bands.docx
- Figure 5-Source Data 1/Figure 5-source Data 1.xlsx
- Figure 5-Source Data 1/Figure 5A full raw unedited/
- Figure 5-Source Data 1/Figure 5A full raw unedited/IB-Actin.tif
- Figure 5-Source Data 1/Figure 5A full raw unedited/IB-CED-1.tif
- Figure 5-Source Data 1/Figure 5C full raw unedited/
- Figure 5-Source Data 1/Figure 5C full raw unedited/IB-GST.tif
- Figure 5-Source Data 1/Figure 5C full raw unedited/IB-HA.tif
- Figure 5-Source Data 1/Figure 5D full raw unedited/
- Figure 5-Source Data 1/Figure 5D full raw unedited/IB-HA.tif
- Figure 5-Source Data 1/Figure 5D full raw unedited/IB-MYC.tif
- Figure 5-Source Data 1/Figure 5E full raw unedited/
- Figure 5-Source Data 1/Figure 5E full raw unedited/IB-HA.tif
- Figure 5-Source Data 1/Figure 5E full raw unedited/IB-MYC.tif
- Figure 5-Source Data 1/Figure 5F full raw unedited/
- Figure 5-Source Data 1/Figure 5F full raw unedited/IB-Actin.tif
- Figure 5-Source Data 1/Figure 5F full raw unedited/IB-CED-1.tif
- Figure 5-Source Data 1/Figure 5G full raw unedited/
- Figure 5-Source Data 1/Figure 5G full raw unedited/Input-IB-Actin.tif
- Figure 5-Source Data 1/Figure 5G full raw unedited/Input-IB-FLAG.tif
- Figure 5-Source Data 1/Figure 5G full raw unedited/Input-IB-HA.tif
- Figure 5-Source Data 1/Figure 5G full raw unedited/IP-IB-FLAG.tif
- Figure 5-Source Data 1/Figure 5G full raw unedited/IP-IB-HA.tif
- Figure 5-Source Data 1/Figure 5K full raw unedited/
- Figure 5-Source Data 1/Figure 5K full raw unedited/Input-IB-Actin.tif
- Figure 5-Source Data 1/Figure 5K full raw unedited/Input-IB-GFP.tif
- Figure 5-Source Data 1/Figure 5K full raw unedited/Input-IB-NCK-1.tif
- Figure 5-Source Data 1/Figure 5K full raw unedited/IP-IB-GFP.tif
- Figure 5-Source Data 1/Figure 5K full raw unedited/IP-IB-NCK-1.tif
