# Supplementary material for: trim-21 promotes proteasomal degradation of CED-1 for apoptotic cell clearance in C. elegans
Source: eLife. 2022 Aug 5;11:e76436. doi: 10.7554/eLife.76436 (PMC9388098; doi:10.7554/eLife.76436)
Supplement: Figure 6—source data 1. — Including raw statistics. [file elife-76436-fig6-data1.zip]

Archive with 2 entries (1 files):
- Figure 6-Source Data 1/
- Figure 6-Source Data 1/Figure 6-source Data 1.xlsx
