# Supplementary material for: trim-21 promotes proteasomal degradation of CED-1 for apoptotic cell clearance in C. elegans
Source: eLife. 2022 Aug 5;11:e76436. doi: 10.7554/eLife.76436 (PMC9388098; doi:10.7554/eLife.76436)
Supplement: Figure 7—source data 1. — Including uncropped Western blot images and raw statistics. [file elife-76436-fig7-data1.zip]

Archive with 14 entries (10 files):
- Figure 7-Source Data 1/
- Figure 7-Source Data 1/Figure 7 uncroppped blot with relevant bands.docx
- Figure 7-Source Data 1/Figure 7-source Data 1.xlsx
- Figure 7-Source Data 1/Figure 7A full raw unedited/
- Figure 7-Source Data 1/Figure 7A full raw unedited/Input-IB-Actin.tif
- Figure 7-Source Data 1/Figure 7A full raw unedited/Input-IB-FLAG.tif
- Figure 7-Source Data 1/Figure 7A full raw unedited/IP-IB-FLAG.tif
- Figure 7-Source Data 1/Figure 7A full raw unedited/Silver Staining.JPG
- Figure 7-Source Data 1/Figure 7C full raw unedited/
- Figure 7-Source Data 1/Figure 7C full raw unedited/IB-GST.tif
- Figure 7-Source Data 1/Figure 7C full raw unedited/IB-HA.tif
- Figure 7-Source Data 1/Figure 7D full raw unedited/
- Figure 7-Source Data 1/Figure 7D full raw unedited/Input-IB-MYC.tif
- Figure 7-Source Data 1/Figure 7D full raw unedited/IP-IB-HA.tif
