# Supplementary material for: trim-21 promotes proteasomal degradation of CED-1 for apoptotic cell clearance in C. elegans
Source: eLife. 2022 Aug 5;11:e76436. doi: 10.7554/eLife.76436 (PMC9388098; doi:10.7554/eLife.76436)
Supplement: Figure 7—figure supplement 1—source data 1. — Including raw statistics. [file elife-76436-fig7-figsupp1-data1.zip › Figure 7-figure supplement 1-Source Data 1/Figure 7-figure supplement 1-Source Data 1.xlsx]

## Sheet: Figure 7-figure supplement 1A
	CED-1 recycling time (min)
	WT	trim-21
1st	7.88	8.23
2nd	6.47	7.72
3rd	8.77	8.77
4th	9.65	9.12
5th	8.68	7.73
Mean	8.29	8.314
SD	1.06889	0.558305
SEM	0.478021	0.249681
P-Value		0.969225
