# Supplementary material for: trim-21 promotes proteasomal degradation of CED-1 for apoptotic cell clearance in C. elegans
Source: eLife. 2022 Aug 5;11:e76436. doi: 10.7554/eLife.76436 (PMC9388098; doi:10.7554/eLife.76436)
Supplement: Figure 7—figure supplement 2—source data 1. — Including uncropped Western blot images and raw statistics. [file elife-76436-fig7-figsupp2-data1.zip]

Archive with 16 entries (15 files):
- Figure 7-figure supplement 2 uncroppped blot with relevant bands.docx
- __MACOSX/._Figure 7-figure supplement 2 uncroppped blot with relevant bands.docx
- Figure 7-figure supplement 2-Source Data 1.xlsx
- __MACOSX/._Figure 7-figure supplement 2-Source Data 1.xlsx
- Figure 7-figure supplement 2E full raw unedited/
- __MACOSX/._Figure 7-figure supplement 2E full raw unedited
- Figure 7-figure supplement 2E full raw unedited/Input-IB-HA.tif
- __MACOSX/Figure 7-figure supplement 2E full raw unedited/._Input-IB-HA.tif
- Figure 7-figure supplement 2E full raw unedited/Input-IB-Actin.tif
- __MACOSX/Figure 7-figure supplement 2E full raw unedited/._Input-IB-Actin.tif
- Figure 7-figure supplement 2E full raw unedited/Input-IB-CED-1.tif
- __MACOSX/Figure 7-figure supplement 2E full raw unedited/._Input-IB-CED-1.tif
- Figure 7-figure supplement 2E full raw unedited/IP-IB-HA.tif
- __MACOSX/Figure 7-figure supplement 2E full raw unedited/._IP-IB-HA.tif
- Figure 7-figure supplement 2E full raw unedited/IP-IB-CED-1.tif
- __MACOSX/Figure 7-figure supplement 2E full raw unedited/._IP-IB-CED-1.tif
